# Supplementary material for: Genotyping and plant-derived glycan utilization analysis of Bifidobacterium strains from mother-infant pairs
Source: BMC Microbiol. 2020 Sep 10;20:277. doi: 10.1186/s12866-020-01962-w (PMC7488109; doi:10.1186/s12866-020-01962-w)
Supplement: Supplementary file 1 — Additional file 1. [file 12866_2020_1962_MOESM1_ESM.xls]

## Sheet: OD600nm values
Strains	The different carbon source of OD600 nm values
B. pseudocatenulatum	Glu (mean)	±sd	FOS (mean )	± sd	XOS (mean )	± sd	GOS (mean )	± sd	Stachyose (mean )	± sd	Raffinose (mean )	± sd	IMO (mean )	± sd	Inulin (mean)	± sd	Resistant starch (mean )	± sd	CFM (mean )	± sd
FMT4806	1.53367	0.0193276	0.568	0.00424264	0.0863333	0.0373839	0.635667	0.0148847	0.0783333	0.01668	0.820667	0.0348839	0.199	0.00374166	0.0813333	0.000471405	0.169333	0.00402768	0.13	0
FMT4835	1.60133	0.00654896	0.156	0.025807	0.12	0.00355903	0.299667	0.0176131	0.167	0.00141421	0.327333	0.0299592	0.317667	0.033069	0.061	0.00374166	0.157667	0.0373304	0.13	0
FMT4813	1.59167	0.0255256	0.675333	0.00917727	0.0686667	0.0118134	0.3	0.0141657	0.0556667	0.00286744	0.581667	0.0280515	0.463333	0.00235702	0.0563333	0.00309121	0.203667	0.077155	0.13	0
FMT4807	1.68367	0.00618241	0.576	0.0627853	0.506333	0.0375618	0.304	0.0283314	1.17033	0.00492161	1.266	0.011431	1.11733	0.0436068	0.515667	0.0269485	0.210333	0.0202704	0.13	0
FMT4802	0.528	0.0671764	0.986	0.0244949	0.357	0.00962635	1.08067	0.0597848	1.076	0.131545	1.24033	0.0215613	1.07267	0.0427109	1.26233	0.225022	0.309333	0.00899383	0.13	0
FMT4834	1.58	0.0143527	0.063	0.00216025	0.0603333	0.00694422	0.667	0.0193046	0.0693333	0.00492161	0.0956667	0.0337672	0.089	0.0219545	0.0613333	0.00124722	0.0666667	0.0143836	0.13	0
FMT4805	0.512333	0.0644998	0.722	0.121904	0.379333	0.00895669	0.685333	0.0765521	0.469333	0.0470484	0.591	0.00927362	0.929667	0.0293295	0.438	0.0233666	0.258333	0.0290096	0.13	0
FMT4821	0.502667	0.0564525	0.95	0.0187083	0.352	0.0274712	0.894	0.136135	1.11633	0.027207	0.868333	0.199094	0.942	0.135063	1.01833	0.0859703	0.326333	0.0140079	0.13	0
FMT4811	0.392	0.0484218	1.09767	0.0700206	0.480667	0.0800056	0.917333	0.0543589	1.044	0.0163911	0.993667	0.1952	1.06567	0.00329983	0.747	0.0139523	0.266	0.0275802	0.13	0
FMT4803	0.347	0.00778888	1.042	0.170976	0.481667	0.0112645	0.933	0.0265456	0.504333	0.0046428	1.19	0.139258	0.919667	0.310969	0.898667	0.219576	0.332333	0.0200721	0.13	0
FMT4823	0.346667	0.0199555	0.775667	0.0479328	0.223	0.0173781	0.631	0.00927362	0.425333	0.0152825	0.703667	0.0106249	0.709333	0.0102089	0.593	0.0537959	0.192667	0.0129185	0.13	0
FMT4839	0.601	0.0423399	0.612333	0.0126579	0.359667	0.0074087	0.354667	0.0244177	0.956	0.0476935	1.15467	0.128754	1.18067	0.017632	0.470667	0.0123918	0.327667	0.00169967	0.13	0
B. pseudolongum
FMT816	0.672667	0.0690137	0.214333	0.00410961	0.128	0.0332566	0.687333	0.0327448	0.124667	0.00518545	0.0956667	0.00758654	0.320333	0.00731817	0.194	0.00909212	0.172333	0.014522	0.13	0
FMT808	1.63633	0.0367091	0.299667	0.00713364	0.541667	0.0102089	0.627	0.0179072	0.532667	0.0257466	1.221	0.0176824	1.26233	0.0185173	0.071	0.0134907	0.130333	0.0150849	0.13	0
FMT814	0.650667	0.0261958	0.626667	0.0153695	0.516	0.0104243	0.169333	0.00262467	0.893333	0.0074087	0.253667	0.0146363	0.984	0.0129615	0.063	0.00535413	0.0563333	0.00124722	0.13	0
FMT822	0.822333	0.0440933	0.508	0.0220454	0.547333	0.00418994	0.160667	0.00235702	0.771333	0.037959	0.202667	0.00579272	0.311	0.00588784	0.134667	0.00793025	0.0556667	0.00713364	0.13	0
FMT824	1.506	0.00804156	0.301667	0.0118977	0.322	0.0445496	0.389667	0.00249444	0.313	0.00852447	0.373333	0.0461616	0.328333	0.0110252	0.208667	0.00410961	0.163	0.0113431	0.13	0
FMT813	0.447333	0.0387671	0.205	0.0179072	0.253333	0.0131993	0.696	0.0199499	0.868333	0.0197372	0.262	0.0134412	0.31	0.0207043	0.184667	0.0130213	0.16	0.0135892	0.13	0
FMT812	0.932667	0.052468	0.392333	0.050394	0.351333	0.0106249	0.270667	0.0284527	0.561333	0.026234	0.681	0.00454606	1.09267	0.0393729	0.424	0.0131403	0.0706667	0.00524934	0.13	0
FMT803	0.370667	0.00601849	0.184667	0.0174611	0.245333	0.00694422	0.194	0.00648074	0.326667	0.029691	0.181667	0.032887	0.548667	0.0132749	0.173	0.00571548	0.255	0.0209284	0.13	0
FMT815	0.379333	0.0180801	0.666667	0.0102089	0.24	0.030474	0.600667	0.00825967	0.768	0.0168721	0.822333	0.00449691	0.561667	0.0276446	0.142333	0.0434844	0.23	0.0157692	0.13	0
B. bifidum
FMT718	0.395	0.00432049	0.231333	0.0371872	0.139	0.00489898	0.478333	0.012037	0.129667	0.0124722	0.0956667	0.00262467	0.364	0.0118603	0.199333	0.00235702	0.253333	0.0132749	0.13	0
FMT701	0.428333	0.0123918	0.245	0.0439773	0.144667	0.0077603	0.590667	0.0177451	0.117333	0.00249444	0.0976667	0.00124722	0.427667	0.0344513	0.21	0.00697615	0.248667	0.0164992	0.13	0
FMT708	0.86	0.0241247	0.238	0.0226863	0.0883333	0.00410961	0.648333	0.0266625	0.103	0.010198	0.123333	0.0472182	0.351333	0.0256168	0.222333	0.0102089	0.193667	0.00368179	0.13	0
FMT720	0.539	0.00163299	0.548333	0.0397436	0.124333	0.0171335	0.478333	0.0468354	0.441667	0.0335095	0.401	0.00668331	0.464333	0.0132246	0.190333	0.0174611	0.176333	0.00309121	0.13	0
FMT707	0.916	0.0148997	0.238333	0.0114407	0.109667	0.00249444	0.616667	0.0185173	0.125333	0.00659966	0.093	0.00535413	0.336667	0.0289866	0.229333	0.0200389	0.163667	0.0111455	0.13	0
FMT724	0.679	0.0206074	0.195	0.00648074	0.0876667	0.0139124	0.507	0.011431	0.112	0.00141421	0.09	0.00535413	0.254	0.00852447	0.162	0.0136382	0.162667	0.0250377	0.13	0
FMT721	0.85	0.0208327	0.174333	0.0161314	0.097	0.00962635	0.48	0.00571548	0.107333	0.0103387	0.093	0.00282843	0.278667	0.00518545	0.150333	0.0134743	0.116333	0.00817856	0.13	0
B. breve																				0
FMT933	0.472	0.0325372	0.312667	0.0308689	0.553	0.0255734	0.329	0.0274712	0.0936667	0.0312019	0.254667	0.0171335	0.235667	0.0312552	0.187667	0.0118134	0.289	0.0460507	0.13	0
FMT914	1.43533	0.0236972	1.144	0.0380526	0.436333	0.0134743	1.24133	0.0567881	0.45	0.0298775	0.945	0.0598498	1.288	0.131128	0.731333	0.059567	0.408	0.00637704	0.13	0
FMT915	0.883	0.0262805	0.654333	0.0779287	0.880333	0.028004	0.634	0.00860233	0.884	0.0125698	0.916333	0.0398358	0.772333	0.00684755	0.953333	0.0179877	0.666333	0.036527	0.13	0
FMT925	0.716	0.0166733	0.797667	0.0337672	0.624333	0.024363	0.578	0.0107083	1.24167	0.0074087	1.17667	0.0155849	1.309	0.00374166	0.0646667	0.00124722	0.0693333	0.0074087	0.13	0
B. longum
FMT172	0.977	0.00697615	1.066	0.0118603	0.852	0.0117757	1.085	0.00588784	1.43733	0.00684755	1.39767	0.00939267	1.175	0.01772	0.854333	0.0181169	0.442333	0.014522	0.13	0
FMT171	0.621333	0.0123648	0.689333	0.0126842	0.42	0.00848528	0.608667	0.0287673	1.45867	0.0142673	0.891333	0.00498888	0.786	0.011431	0.760667	0.0268494	0.453333	0.0106249	0.13	0
FMT174	0.719	0.0412149	0.67	0.00778888	0.165	0.00707107	0.181667	0.00329983	0.870667	0.0110855	1.02667	0.00880656	0.0563333	0.0020548	0.583333	0.00492161	0.273667	0.00124722	0.13	0
FMT176	0.568	0.0172047	1.26067	0.0236831	0.144667	0.0020548	0.616333	0.00873053	0.0666667	0.00169967	1.39867	0.0247296	1.49333	0.0237954	1.39933	0.0296348	0.173333	0.00329983	0.13	0
